# Supplementary material for: Analysis and Experimental Validation of Rheumatoid Arthritis Innate Immunity Gene CYFIP2 and Pan-Cancer
Source: Front Immunol. 2022 Jul 11;13:954848. doi: 10.3389/fimmu.2022.954848 (PMC9311328; doi:10.3389/fimmu.2022.954848)
Supplement: Supplementary file 4 [file Table_3.csv]

	FeatureName	FeatureID	AvgRank
1	MFAP3L	83	11.2
2	BTN3A2	179	11.3
3	GRB10	287	11.9
4	ST8SIA1	448	12.4
5	IFIT3	64	16
6	TKT	132	16.1
7	NCAM2	87	18.9
8	FUT5	273	20.7
9	TOX	467	23
10	CYFIP2	247	24.7
11	CCNB1	188	26
12	ASH2L	166	26.8
13	DDX3Y	250	27.1
14	SNCA	125	27.5
15	PPP5C	393	29.7
16	CDH15	218	30.1
17	TYMS	479	31.2
18	FADS1	49	32
19	IL23A	323	32.1
20	DSG3	256	32.7
21	GNLY	283	35
22	RSAD2	109	35.1
23	RFTN1	416	36.3
24	TGFA	131	38.1
25	YBX1	488	44.3
26	RPS4Y1	420	44.6
27	CDH1	217	44.9
28	MX1	366	47.3
29	SP110	126	47.5
30	PKLR	385	47.9
31	GPA33	58	48.7
32	ITGAL	334	49
33	CDC42BPA	214	49.3
34	IL12RB2	65	49.6
35	MCM6	82	50.2
36	FKBP4	270	51.6
37	XYLB	146	55.4
38	GREM1	288	56.9
39	VRK1	143	60.1
40	UBXN1	140	61.6
41	SDC1	426	62.8
42	CCL19	184	63.1
43	TTK	477	65.9
44	TNFSF10	134	69.2
45	ARHGEF18	165	69.2
46	CSN3	34	70.5
47	SLC2A4	120	71.5
48	TLX1	460	71.7
49	EPN2	264	74
50	GZMK	296	78.7
51	NUP210	373	78.9
52	ZFYVE9	149	80.2
53	SDC4	110	82.2
54	ADORA1	7	84.1
55	NDC80	369	84.6
56	ADCY6	153	85.1
57	CD24	196	85.6
58	SNX17	439	85.7
59	DLG5	40	86.7
60	PSMB8	400	87.3
61	KAT5	69	87.7
62	EEA1	259	88
63	ECE1	258	89.8
64	EPAS1	263	91.3
65	CNR1	26	91.6
66	ENO3	45	91.9
67	DYRK3	42	93
68	SNED1	437	95
69	ZNRF4	490	95.6
70	SLC28A2	119	96.3
71	PRKCB	395	96.7
72	PLPP3	100	97.6
73	REXO5	414	100.4
74	HAS1	61	101.2
75	ST6GALNAC2	447	102.5
76	CYBA	246	102.7
77	PEX5	382	103.5
78	STAT4	449	103.6
79	AVPR1A	16	103.9
80	SH2D1A	430	104.2
81	GAL	54	104.8
82	LTBP4	77	105.6
83	MAST2	80	105.7
84	PRF1	394	107.9
85	DKK4	39	112
86	CPVL	31	113.4
87	CD52	205	114.4
88	CST1	232	115.6
89	HSD17B3	308	116.8
90	IGHV3-72	316	118.4
91	PTPN12	403	119.6
92	CACNB1	182	120.6
93	OPRM1	91	121
94	VAMP5	483	121.6
95	DNAJB1	253	123.7
96	LECT2	73	125.8
97	HMMR	305	125.9
98	MAP4K1	355	126.3
99	TPM3	137	127.9
100	TCL1A	455	128.8
101	HBEGF	298	130
102	CCNA2	187	130.1
103	RBP1	413	132.2
104	MYH7	85	133.3
105	BIRC3	172	134
106	SLC6A11	436	134.2
107	HCP5	299	135.7
108	CXCR6	245	136.5
109	PDE1B	378	136.6
110	SEMA4D	428	136.7
111	SPPL2B	444	137.4
112	TNKS	465	138.2
113	LEF1	74	138.5
114	RFC4	415	138.5
115	UGT2B4	482	140.2
116	BST2	177	141.3
117	CD1D	194	142
118	APOBEC3G	10	142.5
119	CTTN	239	144.3
120	RUNX3	424	144.4
121	COLQ	226	144.8
122	PUDP	103	145.1
123	MAN2B2	79	145.7
124	MCM2	358	146
125	APBA2	158	148.1
126	TPX2	469	149.3
127	SPINT2	442	150.4
128	DDIT3	37	151.1
129	ITPKC	68	151.1
130	BTN3A3	180	152.4
131	CST7	233	152.4
132	CEP164	222	154.4
133	ACAP1	150	155.1
134	BUB1B	181	155.2
135	ADAM28	4	155.9
136	EPHB1	47	160.4
137	CYP2D6	35	161
138	IL32	327	164.1
139	CCL5	186	165.3
140	TRBC1	473	165.5
141	RHOH	418	165.8
142	IL15RA	322	166.7
143	TRIP13	476	169.2
144	AKAP1	9	175.9
145	KIAA0930	71	176.3
146	EML2	262	177.1
147	PSME2	402	177.4
148	SMC4	123	178.4
149	ZAP70	489	179.2
150	BLK	174	181.3
151	KLRG1	72	182.8
152	IL2RA	325	183.1
153	ISG15	331	183.9
154	PLA2G7	99	184.1
155	FERMT2	269	185.6
156	GJB1	281	186.3
157	TRAT1	472	186.7
158	PGM5	383	186.8
159	RASGRP1	412	187.5
160	BCL11A	170	187.6
161	WNT5A	485	188.3
162	KIF21B	341	188.6
163	TRAF3IP3	471	188.7
164	ELANE	261	188.9
165	RFX5	417	189.4
166	DOP1B	255	190.5
167	SYNGR2	451	190.6
168	WDHD1	144	191
169	PPP1R16B	392	191.1
170	IRF8	330	191.5
171	SLC27A2	118	191.7
172	LAMP3	346	191.7
173	RAB8A	409	193
174	CTSH	237	197.1
175	BTK	19	197.3
176	IL2RG	326	200
177	PIM2	384	200.1
178	SIT1	431	201.9
179	AXL	17	203.3
180	MTTP	365	203.8
181	TMEM8B	133	203.9
182	HIP1	301	205
183	COBL	225	206.6
184	GPR18	285	207.3
185	SSR4	445	208.1
186	COG5	29	208.6
187	COL8A1	30	208.9
188	DNAH9	41	209.6
189	AASS	1	210
190	BAIAP2	18	210.9
191	IL15	321	211.8
192	TBC1D31	129	212
193	BLVRA	176	212.7
194	NRGN	90	212.9
195	PARP4	94	215.3
196	TEX261	456	216.1
197	ATP2A3	167	216.9
198	HOPX	306	217
199	PER2	381	217.6
200	CTSC	236	218.4
201	MS4A1	362	219.9
202	DNM1	254	220.6
203	VAV1	141	221.3
204	SOX5	440	221.3
205	IL7R	328	221.7
206	HPGDS	307	222.6
207	IDH2	311	227.1
208	SLC39A8	121	227.8
209	VOPP1	484	228.1
210	FCMR	268	230.3
211	SH2B3	115	230.9
212	LCK	348	232.6
213	GABARAPL1	276	234.4
214	GCH1	280	236.1
215	HPS5	63	237.5
216	TNFSF11	135	239.2
217	TBKBP1	130	239.4
218	GSN	290	240.6
219	CITED1	223	240.8
220	MAD2L1	354	243.1
221	PEMT	97	244
222	CTRC	235	245.8
223	SKAP1	432	247.1
224	KIF11	339	247.2
225	ALPK3	156	247.6
226	HLA-F	304	247.6
227	ABCG1	2	248.2
228	TK1	459	248.5
229	IL2RB	66	248.6
230	NFKBIE	371	248.9
231	ST3GAL4	446	249.3
232	SERPINB3	112	249.7
233	PTPRCAP	405	249.7
234	STK10	450	251
235	GPRC5A	60	251.6
236	CLEC10A	224	252.9
237	CD96	212	253.6
238	KLRC3	344	254.6
239	CEL	221	254.7
240	LAT	347	254.7
241	TBC1D9	454	254.7
242	CD19	193	254.9
243	ZBTB43	147	255.5
244	LIG1	75	257
245	MMP9	360	257
246	TRAF1	470	257.5
247	ITGA4	333	258.4
248	PAPSS1	93	260.9
249	GZMB	294	264
250	GBP1	279	265.3
251	DDR2	249	267.2
252	CALD1	183	267.3
253	PLG	388	267.3
254	FSTL3	53	269.6
255	CD72	208	269.6
256	XRCC3	487	269.9
257	CXCL9	243	270.5
258	PER1	98	271.4
259	KIF23	342	271.9
260	AURKA	168	272.3
261	GSTM5	291	273.4
262	SLC1A5	116	273.9
263	TOB2	136	273.9
264	PRODH2	398	273.9
265	P2RX5	375	274.6
266	ATN1	13	275.1
267	CASP1	21	276.7
268	IL7	67	276.7
269	GBP2	56	277
270	MTERF4	364	277
271	SLC25A1	117	277.2
272	BTN3A1	178	277.5
273	CEBPD	25	279.2
274	DLGAP5	252	280
275	POP5	391	280.7
276	KDELR3	70	280.8
277	SLAMF1	433	280.9
278	DIO3	251	281.8
279	TNFAIP8	461	282.5
280	RAC2	410	283.1
281	PCNA	96	284.3
282	PDK1	379	284.8
283	FASN	51	285.9
284	MATK	81	286.8
285	RAP2C	106	290.4
286	HES1	300	290.9
287	BIK	171	291.1
288	CACNB2	20	293.9
289	PRKCQ	396	295.9
290	MX2	367	296.5
291	SERPINA3	111	296.7
292	PRKCZ	397	296.7
293	CD3D	200	297.1
294	GPR19	286	297.6
295	SLC6A3	122	300.1
296	AGA	8	300.7
297	PNMT	389	300.7
298	LRMP	76	301.3
299	ENTPD1	46	301.8
300	ABTB2	3	301.9
301	NKG7	372	303.2
302	TNFRSF4	464	304
303	CD160	192	304.5
304	CSF2	231	305.6
305	RTN1	423	308.1
306	SEPTIN6	429	309.4
307	GINS1	57	309.7
308	CD48	204	312.4
309	PPP2R5C	101	313.5
310	HLA-DPB1	303	313.5
311	IGLV6-57	320	313.8
312	ARHGAP45	164	314
313	GZMA	293	314.4
314	CDKN3	24	315.3
315	DAZL	248	316
316	HPCA	62	316.2
317	FUT7	274	316.6
318	CCNB2	189	319.8
319	SFRP1	114	321.3
320	MAPKBP1	356	321.9
321	IPCEF1	329	322.7
322	GZMM	297	323.3
323	VLDLR	142	323.4
324	CTSW	238	323.4
325	EHBP1	260	324.5
326	JCHAIN	337	325.6
327	P2RY10	376	325.8
328	CRYBG1	229	326.3
329	RRM2	422	326.3
330	XCL1	486	326.6
331	NAT1	86	327.5
332	SPOCK2	443	328.5
333	ADCY7	5	329.7
334	CDK1	219	331
335	CD79B	210	331.9
336	RAB11FIP3	104	332.2
337	CD8A	211	332.4
338	RAD17	105	333.8
339	GAP43	55	334.3
340	MYBL1	368	334.9
341	FOXO3	52	335.2
342	IL27RA	324	336.2
343	EGFL8	43	336.4
344	SEL1L3	427	336.5
345	CCL18	22	337.9
346	CD247	197	338.2
347	AR	11	338.7
348	EGFR	44	339.5
349	APP	162	339.5
350	ITK	335	339.6
351	FADS3	265	340.9
352	TRIM21	474	342.1
353	LEPROTL1	349	342.5
354	PTPN7	404	343.4
355	SLC38A3	435	343.6
356	RAD51	411	343.9
357	MAN2A1	78	344.5
358	IGLV1-44	319	345.9
359	ICAM3	309	346.2
360	MARCKSL1	357	346.6
361	THAP3	457	347.9
362	ICOS	310	348.5
363	NMB	88	349.6
364	LY9	353	349.8
365	PASK	377	351.3
366	SASH3	425	351.7
367	CDC42EP2	215	352.1
368	FAM30A	266	352.4
369	IGHD	314	353.2
370	CYP7B1	36	353.3
371	LAG3	345	354.2
372	FZD2	275	354.3
373	TRIM14	138	354.9
374	ATP8A1	15	355.7
375	PTPRS	406	355.9
376	TRIM22	475	356.2
377	CCL22	185	356.3
378	AKR1B10	155	356.7
379	STAT1	128	358.3
380	GPR65	59	358.6
381	LTB	352	359.1
382	ADCY2	152	359.5
383	TUBA4A	478	359.7
384	THRA	458	360.5
385	AURKB	169	360.7
386	CDC6	216	360.7
387	TOP2A	466	360.9
388	RHOB	108	361.1
389	CTNNA2	234	361.3
390	SETD1A	113	364.2
391	CDC42EP4	23	364.5
392	ADM	6	364.7
393	GADD45B	277	364.8
394	ARHGAP32	163	366
395	CD40LG	203	366.2
396	CD79A	209	366.9
397	GPR171	284	368.1
398	CNTRL	28	368.4
399	ADAMDEC1	151	368.8
400	CDC20	213	369
401	PNOC	390	369.2
402	MOXD1	361	369.8
403	CNTFR	27	369.9
404	SMPDL3A	124	369.9
405	DUSP8	257	370.4
406	APOBEC3C	160	370.8
407	JAK2	336	372
408	WDR46	145	372.6
409	CXCL11	241	373.2
410	ATP4B	14	373.3
411	LGALS2	350	373.3
412	OAS2	374	373.7
413	CD3E	201	374.3
414	GATA3	278	374.3
415	CXCR4	244	375.8
416	GRK1	289	376.7
417	PTPRU	102	377.1
418	APOL1	161	378
419	CEBPZ	220	378.7
420	CXCL13	242	378.7
421	KLRB1	343	379.1
422	NDRG2	370	379.5
423	ZFP36L2	148	379.6
424	CD3G	202	379.6
425	MSX2	363	380.4
426	OSBPL3	92	380.8
427	FUT2	272	381
428	ISG20	332	382.4
429	TBC1D8	453	382.4
430	EVI2B	48	383.1
431	PTTG1	407	384
432	AIM2	154	384.1
433	AMPD1	157	384.1
434	CRLF3	32	384.2
435	CRTAM	33	384.3
436	BIRC5	173	384.4
437	APOBEC3B	159	384.7
438	GZMH	295	385
439	GUSBP11	292	385.7
440	PDK3	380	385.8
441	LILRA2	351	385.9
442	UBE2L6	480	386.6
443	IFI27	313	387.5
444	RPS6KA1	421	387.5
445	IGLC1	318	387.7
446	FAS	267	387.9
447	SNTA1	438	388.6
448	SPIB	441	389.1
449	PLCG2	387	389.2
450	TNFRSF14	462	389.4
451	PSMB9	401	390.2
452	CCR7	191	390.4
453	TNFRSF17	463	390.8
454	CRYM	230	391.1
455	QPRT	408	391.2
456	MKI67	359	391.4
457	UBE2C	139	391.9
458	UCN	481	393.3
459	CD6	206	393.8
460	FAH	50	394.3
461	HLA-DOB	302	395.5
462	CD7	207	395.6
463	CR2	228	395.9
464	SPEN	127	397.9
465	CXCL10	240	398.1
466	NMI	89	398.2
467	ARHGDIB	12	398.7
468	PSMB10	399	398.7
469	PCLAF	95	399.7
470	KIF14	340	399.9
471	PLAAT4	386	401.4
472	DES	38	401.5
473	CCR6	190	402
474	FOXM1	271	402.8
475	MICB	84	404
476	IDO1	312	404
477	RERE	107	404.2
478	GNG7	282	405.2
479	BLNK	175	406.2
480	TAP1	452	407.8
481	CORO1A	227	415.4
482	TPD52	468	419
483	IGKC	317	421.1
484	SLC30A1	434	421.5
485	CD2	195	423
486	IGHM	315	424.1
487	RPL14	419	426
488	KCNA3	338	427.2
489	CD38	199	432
490	CD27	198	446.5
