# Supplementary material for: Analysis and Experimental Validation of Rheumatoid Arthritis Innate Immunity Gene CYFIP2 and Pan-Cancer
Source: Front Immunol. 2022 Jul 11;13:954848. doi: 10.3389/fimmu.2022.954848 (PMC9311328; doi:10.3389/fimmu.2022.954848)
Supplement: Supplementary file 5 [file Table_4.xls]

Gene	Coef
(Intercept)	23.4986956266171
IFIT3	-0.514585283715289
MAST2	0.422488867015107
MFAP3L	-0.452240967315272
SLC28A2	0.035174801929132
TNFSF10	-0.204564572157167
XYLB	0.0643378285246881
ZFYVE9	0.0696967173414921
ASH2L	-1.4695659678791
BTN3A2	-0.501360389561756
CACNB1	0.184269334927392
CCNB1	-0.230447304968627
CYFIP2	-0.76354830979526
GNLY	-0.00890854064260782
PPP5C	0.418611215033553
RPS4Y1	0.168800797566565
SH2D1A	-0.307456055949559
ST8SIA1	-0.19265907567973
TYMS	-0.321734145220964
ZNRF4	0.128288911937642
