# Supplementary material for: Analysis and Experimental Validation of Rheumatoid Arthritis Innate Immunity Gene CYFIP2 and Pan-Cancer
Source: Front Immunol. 2022 Jul 11;13:954848. doi: 10.3389/fimmu.2022.954848 (PMC9311328; doi:10.3389/fimmu.2022.954848)
Supplement: Supplementary file 6 [file Table_5.xls]

Gene	importance
VOPP1	1.14390794390794
ARHGAP45	1.06904120990808
CD52	0.784226884226884
JCHAIN	0.765345765345765
BTN3A3	0.682698020933315
SH2D1A	0.63529103746495
ST8SIA1	0.437857868627099
PSMB8	0.422688422688423
TNFRSF17	0.422688422688423
CD2	0.41958041958042
TYMS	0.382672882672883
IL12RB2	0.374255374255374
PTTG1	0.374255374255374
BTN3A2	0.371503496503497
LAT	0.371503496503497
IGHM	0.365501165501165
RPL14	0.365501165501165
HPCA	0.364646464646465
NKG7	0.357420357420357
UBE2L6	0.356421356421356
CYFIP2	0.355200355200355
LCK	0.355200355200355
GZMA	0.344271113501883
TOX	0.344271113501883
ZAP70	0.342657342657343
ARHGDIB	0.331520331520331
CXCL11	0.310800310800311
EHBP1	0.310800310800311
STAT1	0.295759795759796
RAD17	0.291375291375291
COL8A1	0.273719442950212
HSD17B3	0.128205128205128
SLC1A5	0.0932400932400932
CACNB1	0.0911680911680912
CRLF3	0.0897435897435897
YBX1	0.0897435897435897
COG5	0.0491452991452992
RFTN1	0.0491452991452992
ATN1	0.0490523968784839
SERPINB3	0.048951048951049
CORO1A	0.048951048951049
MAST2	0.0488400488400488
PLA2G7	0.0488400488400488
SMPDL3A	0.0488400488400488
GJB1	0.0488400488400488
CCR7	0.0487179487179487
FUT5	0.0487179487179487
CCL18	0.048582995951417
PGM5	0.048582995951417
CD1D	0.0484330484330484
CD38	0.0484330484330484
CST7	0.0484330484330484
CYP2D6	0.0482654600301659
CRYM	0.0482654600301659
SPEN	0.0480769230769231
PPP5C	0.0480769230769231
BLK	0.0478632478632479
GREM1	0.0478632478632479
SNCA	0.0476190476190476
EGFR	0.0473372781065089
PRKCZ	0.0473372781065089
EML2	0.047008547008547
CEL	0.0437246963562753
CXCR4	0.0341880341880342
AASS	0
ABCG1	0
ABTB2	0
ADAM28	0
ADCY7	0
ADM	0
ADORA1	0
AGA	0
AKAP1	0
APOBEC3G	0
AR	0
ATP4B	0
ATP8A1	0
AVPR1A	0
AXL	0
BAIAP2	0
BTK	0
CACNB2	0
CASP1	0
CDC42EP4	0
CDKN3	0
CEBPD	0
CNR1	0
CNTFR	0
CNTRL	0
CPVL	0
CRTAM	0
CSN3	0
CYP7B1	0
DDIT3	0
DES	0
DKK4	0
DLG5	0
DNAH9	0
DYRK3	0
EGFL8	0
ENO3	0
ENTPD1	0
EPHB1	0
EVI2B	0
FADS1	0
FAH	0
FASN	0
FOXO3	0
FSTL3	0
GAL	0
GAP43	0
GBP2	0
GINS1	0
GPA33	0
GPR65	0
GPRC5A	0
HAS1	0
HPS5	0
IFIT3	0
IL2RB	0
IL7	0
ITPKC	0
KAT5	0
KDELR3	0
KIAA0930	0
KLRG1	0
LECT2	0
LEF1	0
LIG1	0
LRMP	0
LTBP4	0
MAN2A1	0
MAN2B2	0
MATK	0
MCM6	0
MFAP3L	0
MICB	0
MYH7	0
NAT1	0
NCAM2	0
NMB	0
NMI	0
NRGN	0
OPRM1	0
OSBPL3	0
PAPSS1	0
PARP4	0
PCLAF	0
PCNA	0
PEMT	0
PER1	0
PLPP3	0
PPP2R5C	0
PTPRU	0
PUDP	0
RAB11FIP3	0
RAP2C	0
RERE	0
RHOB	0
RSAD2	0
SDC4	0
SERPINA3	0
SETD1A	0
SFRP1	0
SH2B3	0
SLC25A1	0
SLC27A2	0
SLC28A2	0
SLC2A4	0
SLC39A8	0
SLC6A3	0
SMC4	0
SP110	0
TBC1D31	0
TBKBP1	0
TGFA	0
TKT	0
TMEM8B	0
TNFSF10	0
TNFSF11	0
TOB2	0
TPM3	0
TRIM14	0
UBE2C	0
UBXN1	0
VAV1	0
VLDLR	0
VRK1	0
WDHD1	0
WDR46	0
XYLB	0
ZBTB43	0
ZFP36L2	0
ZFYVE9	0
ACAP1	0
ADAMDEC1	0
ADCY2	0
ADCY6	0
AIM2	0
AKR1B10	0
ALPK3	0
AMPD1	0
APBA2	0
APOBEC3B	0
APOBEC3C	0
APOL1	0
APP	0
ARHGAP32	0
ARHGEF18	0
ASH2L	0
ATP2A3	0
AURKA	0
AURKB	0
BCL11A	0
BIK	0
BIRC3	0
BIRC5	0
BLNK	0
BLVRA	0
BST2	0
BTN3A1	0
BUB1B	0
CALD1	0
CCL19	0
CCL22	0
CCL5	0
CCNA2	0
CCNB1	0
CCNB2	0
CCR6	0
CD160	0
CD19	0
CD24	0
CD247	0
CD27	0
CD3D	0
CD3E	0
CD3G	0
CD40LG	0
CD48	0
CD6	0
CD7	0
CD72	0
CD79A	0
CD79B	0
CD8A	0
CD96	0
CDC20	0
CDC42BPA	0
CDC42EP2	0
CDC6	0
CDH1	0
CDH15	0
CDK1	0
CEBPZ	0
CEP164	0
CITED1	0
CLEC10A	0
COBL	0
COLQ	0
CR2	0
CRYBG1	0
CSF2	0
CST1	0
CTNNA2	0
CTRC	0
CTSC	0
CTSH	0
CTSW	0
CTTN	0
CXCL10	0
CXCL13	0
CXCL9	0
CXCR6	0
CYBA	0
DAZL	0
DDR2	0
DDX3Y	0
DIO3	0
DLGAP5	0
DNAJB1	0
DNM1	0
DOP1B	0
DSG3	0
DUSP8	0
ECE1	0
EEA1	0
ELANE	0
EPAS1	0
EPN2	0
FADS3	0
FAM30A	0
FAS	0
FCMR	0
FERMT2	0
FKBP4	0
FOXM1	0
FUT2	0
FUT7	0
FZD2	0
GABARAPL1	0
GADD45B	0
GATA3	0
GBP1	0
GCH1	0
GNG7	0
GNLY	0
GPR171	0
GPR18	0
GPR19	0
GRB10	0
GRK1	0
GSN	0
GSTM5	0
GUSBP11	0
GZMB	0
GZMH	0
GZMK	0
GZMM	0
HBEGF	0
HCP5	0
HES1	0
HIP1	0
HLAafafDOB	0
HLAafafDPB1	0
HLAafafF	0
HMMR	0
HOPX	0
HPGDS	0
ICAM3	0
ICOS	0
IDH2	0
IDO1	0
IFI27	0
IGHD	0
IGHV3afaf72	0
IGKC	0
IGLC1	0
IGLV1afaf44	0
IGLV6afaf57	0
IL15	0
IL15RA	0
IL23A	0
IL27RA	0
IL2RA	0
IL2RG	0
IL32	0
IL7R	0
IPCEF1	0
IRF8	0
ISG15	0
ISG20	0
ITGA4	0
ITGAL	0
ITK	0
JAK2	0
KCNA3	0
KIF11	0
KIF14	0
KIF21B	0
KIF23	0
KLRB1	0
KLRC3	0
LAG3	0
LAMP3	0
LEPROTL1	0
LGALS2	0
LILRA2	0
LTB	0
LY9	0
MAD2L1	0
MAP4K1	0
MAPKBP1	0
MARCKSL1	0
MCM2	0
MKI67	0
MMP9	0
MOXD1	0
MS4A1	0
MSX2	0
MTERF4	0
MTTP	0
MX1	0
MX2	0
MYBL1	0
NDC80	0
NDRG2	0
NFKBIE	0
NUP210	0
OAS2	0
P2RX5	0
P2RY10	0
PASK	0
PDE1B	0
PDK1	0
PDK3	0
PER2	0
PEX5	0
PIM2	0
PKLR	0
PLAAT4	0
PLCG2	0
PLG	0
PNMT	0
PNOC	0
POP5	0
PPP1R16B	0
PRF1	0
PRKCB	0
PRKCQ	0
PRODH2	0
PSMB10	0
PSMB9	0
PSME2	0
PTPN12	0
PTPN7	0
PTPRCAP	0
PTPRS	0
QPRT	0
RAB8A	0
RAC2	0
RAD51	0
RASGRP1	0
RBP1	0
REXO5	0
RFC4	0
RFX5	0
RHOH	0
RPS4Y1	0
RPS6KA1	0
RRM2	0
RTN1	0
RUNX3	0
SASH3	0
SDC1	0
SEL1L3	0
SEMA4D	0
SEPTIN6	0
SIT1	0
SKAP1	0
SLAMF1	0
SLC30A1	0
SLC38A3	0
SLC6A11	0
SNED1	0
SNTA1	0
SNX17	0
SOX5	0
SPIB	0
SPINT2	0
SPOCK2	0
SPPL2B	0
SSR4	0
ST3GAL4	0
ST6GALNAC2	0
STAT4	0
STK10	0
SYNGR2	0
TAP1	0
TBC1D8	0
TBC1D9	0
TCL1A	0
TEX261	0
THAP3	0
THRA	0
TK1	0
TLX1	0
TNFAIP8	0
TNFRSF14	0
TNFRSF4	0
TNKS	0
TOP2A	0
TPD52	0
TPX2	0
TRAF1	0
TRAF3IP3	0
TRAT1	0
TRBC1	0
TRIM21	0
TRIM22	0
TRIP13	0
TTK	0
TUBA4A	0
UCN	0
UGT2B4	0
VAMP5	0
WNT5A	0
XCL1	0
XRCC3	0
ZNRF4	0
